# Supplementary material for: Characterization of a leukocidin identified in Staphylococcus pseudintermedius
Source: PLoS One. 2018 Sep 27;13(9):e0204450. doi: 10.1371/journal.pone.0204450 (PMC6160070; doi:10.1371/journal.pone.0204450)
Supplement: S1 Table — (XLSX) [file pone.0204450.s001.xlsx]

## Sheet: Sheet1
	pre-Immune			pre- 2nd dose			pre- 3rd dose			post-Immue
1/1000	0.13	0.142	0.161	0.73	0.635	0.699	1.827	1.769	1.637	2.342	2.264	2.531
1/2000	0.125	0.139	0.146	0.426	0.502	0.631	1.176	1.086	1.261	1.2	1.274	1.489
1/4000	0.129	0.139	0.142	0.247	0.302	0.452	0.641	0.651	0.592	0.686	0.698	0.618
1/8000	0.141	0.121	0.143	0.155	0.24	0.401	0.396	0.377	0.489	0.418	0.418	0.4
1/16000	0.106	0.11	0.153	0.105	0.189	0.304	0.148	0.135	0.4	0.233	0.226	0.352
1/32000	0.11	0.123	0.13	0.079	0.102	0.299	0.156	0.169	0.239	0.039	0.042	0.2
