# Supplementary material for: Characterization of a leukocidin identified in Staphylococcus pseudintermedius
Source: PLoS One. 2018 Sep 27;13(9):e0204450. doi: 10.1371/journal.pone.0204450 (PMC6160070; doi:10.1371/journal.pone.0204450)
Supplement: S2 Table — (XLSX) [file pone.0204450.s002.xlsx]

## Sheet: Sheet1
	pre-Immune			pre- 2nd dose			pre- 3rd dose			post-Immue
1/1000	0.612	0.599	0.71	0.73	0.687	0.635	2.776	2.312	2.737	2.88	2.719	2.737
1/2000	0.366	0.389	0.452	0.426	0.399	0.502	1.619	1.502	1.549	1.619	1.567	1.549
1/4000	0.216	0.274	0.364	0.247	0.256	0.302	0.759	0.801	0.736	0.91	0.0867	0.74
1/8000	0.141	0.182	0.231	0.155	0.148	0.24	0.345	0.399	0.366	0.54	0.506	0.408
1/16000	0.108	0.16	0.163	0.105	0.142	0.189	0.191	0.181	0.206	0.283	0.289	0.237
1/32000	0.087	0.11	0.104	0.079	0.12	0.102	0.12	0.14	0.119	0.148	0.15	0.135
