# Supplementary material for: Characterization of a leukocidin identified in Staphylococcus pseudintermedius
Source: PLoS One. 2018 Sep 27;13(9):e0204450. doi: 10.1371/journal.pone.0204450 (PMC6160070; doi:10.1371/journal.pone.0204450)
Supplement: S3 Table — (XLSX) [file pone.0204450.s003.xlsx]

## Sheet: Sheet1
	blank	LukS-I	LukF-I	Luk-I
First experiment	3991	36193	61816	312052
Second experiment	4707	55531	59262	263376
Third experiment	3471	66125	52280	299485
