# Supplementary material for: Characterization of a leukocidin identified in Staphylococcus pseudintermedius
Source: PLoS One. 2018 Sep 27;13(9):e0204450. doi: 10.1371/journal.pone.0204450 (PMC6160070; doi:10.1371/journal.pone.0204450)
Supplement: S4 Table — (XLSX) [file pone.0204450.s004.xlsx]

## Sheet: Sheet1
	blank	06-3228 supernatant	attenuated LukS-I	attenuated LukF-I	attenuated Luk-I
First experiment	3991	199181	35611	39064	48313
Second experiment	4707	149121	33360	42016	32914
Third experiment	3471	189183	38092	41855	55434
