# Supplementary material for: Characterization of a leukocidin identified in Staphylococcus pseudintermedius
Source: PLoS One. 2018 Sep 27;13(9):e0204450. doi: 10.1371/journal.pone.0204450 (PMC6160070; doi:10.1371/journal.pone.0204450)
Supplement: S5 Table — (XLSX) [file pone.0204450.s005.xlsx]

## Sheet: Sheet1
Negative control	LukS-I	LukF-I	Luk-I	attenuated LukS-I	attenuated LukF-I	attenuated Luk-I
7.803	165.073	159.216	166.921	125.384	113.002	124.048
9.051	121.242	125.619	141.246	152.968	133.781	145.13
7.965	143.112	140.016	138.273	111.047	131.978	122.036
