# Supplementary material for: Characterization of a leukocidin identified in Staphylococcus pseudintermedius
Source: PLoS One. 2018 Sep 27;13(9):e0204450. doi: 10.1371/journal.pone.0204450 (PMC6160070; doi:10.1371/journal.pone.0204450)
Supplement: S6 Table — (XLSX) [file pone.0204450.s006.xlsx]

## Sheet: Sheet1
	blank	Luk-I	anti-Luk-I 1-100	control serum 1-100	06-3228 supernatant
first experiment	3430	49075	10434	48132	78321
second experiment	6701	59263	14389	49264	69011
third experiment	4571	69459	15744	41526	86152
